# Supplementary material for: Prevalence and Genetic Characterization of Porcine Respiratory Coronavirus in Korean Pig Farms
Source: Animals (Basel). 2024 Jun 5;14(11):1698. doi: 10.3390/ani14111698 (PMC11171391; doi:10.3390/ani14111698)
Supplement: Supplementary file 1 [file animals-14-01698-s001.zip]

Archive with 1 entries (1 files):
- animals-3034371-supplementary.pdf
